# Supplementary material for: Multimorbidity patterns and function among adults in low- and middle-income countries: a scoping review protocol
Source: Syst Rev. 2022 Jul 7;11:139. doi: 10.1186/s13643-022-01996-3 (PMC9261061; doi:10.1186/s13643-022-01996-3)
Supplement: Supplementary file 4 — Additional file 4. Pilot data extraction form. Pilot data extraction categories developed for the scoping review. [file 13643_2022_1996_MOESM4_ESM.xlsx]

## Sheet: Pilot data extraction form
Author	Year	Study design	Aim/objectives/question	Country	Setting	Sample size	Study limitations	Conclusions	Target population	Age (mean, SD, range)	Sex (% women)	Multimorbidity definition	Method of ascertaining chronic conditions	Diagnosis classification tool	Disease inclusion criteria	Method or statistical technique used to determine patterns	Number of diseases/conditions analyzed	Disease grouping algorithm	Use of stratification	Criteria to determine number of patterns extracted	Definition/type of function	Function-related outcome measure/tool	Multimorbidity prevalence	Functional impairment/activity limitation prevalence	Number of multimorbidity patterns identified	Researcher-allocated names of patterns	Diseases included in each pattern	Symptom/functional impairment as reported in article associated with each pattern	Description of multimorbidity-function relationship for each pattern	Other associated/risk factors for each pattern	ICF component	ICF domain/chapter	ICF category	ICF qualifier	Qualitative data	Reason for exclusion from review
[first author]					[e.g. rural or urban, primary, secondary or tertiary hospital]								[e.g. self-report, health records, etc.]	[e.g. ICD-10 codes, researcher-generated list, etc.]	[e.g. prevalence >1%]				[e.g. by age/sex]										[e.g. odds ratios]		[per functional outcome associated with each pattern]	[per functional outcome associated with each pattern]	[per functional outcome associated with each pattern]	[per functional outcome associated with each pattern]		[if found ineligible at stage of full-text screening]
																															[e.g. d activities and participation]	[e.g. d4 mobility]	[e.g. d460 moving around in different locations]	[e.g. s750.3 to indicate a severe impairment of the lower extremity]
